# Supplementary material for: LUBAC enables tumor-promoting LTβ receptor signaling by activating canonical NF-κB
Source: Cell Death Differ. 2024 Aug 30;31(10):1267–84. doi: 10.1038/s41418-024-01355-w (PMC11445442; doi:10.1038/s41418-024-01355-w)
Supplement: Supplementary file 2 — Supplementary Table 1 [file 41418_2024_1355_MOESM2_ESM.xlsx]

## Sheet: Fig 1D_suppl
List of proteins with their relative intensities
Protein IDs	Majority protein IDs	Protein names	Gene names	ExpA+B_MaxQuant Intensity AVG_0min	ExpA+B_MaxQuant Intensity_AVG_15min	ExpA+B Total Peptides	ExpA+B Total Unique peptides	Sequence coverage [%]	CRAPome (out of 716 expts)
P36941	P36941	Tumor necrosis factor receptor superfamily member 3	LTBR	NaN	25.9117	6	6	15.9	0
Q9BYM8	Q9BYM8	RanBP-type and C3HC4-type zinc finger-containing protein 1	RBCK1	NaN	29.3607	29	29	68	0
Q96EP0	Q96EP0	E3 ubiquitin-protein ligase RNF31	RNF31	NaN	30.1119	48	48	48.2	0
Q9H0F6	Q9H0F6	Sharpin	SHARPIN	NaN	26.7512	6	6	30.5	0
O43557	O43557	Tumor necrosis factor ligand superfamily member 14;Tumor necrosis factor ligand superfamily member 14, membrane form;Tumor necrosis factor ligand superfamily member 14, soluble form	TNFSF14	NaN	33.8288	17	17	63.8	0
Q8NFZ5	Q8NFZ5	TNFAIP3-interacting protein 2	TNIP2	NaN	NaN	3	3	8.2	0
P21580	P21580	Tumor necrosis factor alpha-induced protein 3;A20p50;A20p37	TNFAIP3	NaN	22.3374	4	4	7.5	2
Q13489	Q13489	Baculoviral IAP repeat-containing protein 3	BIRC3	NaN	24.1876	14	5	24	4
Q9Y6K9	Q9Y6K9	NF-kappa-B essential modulator	IKBKG	NaN	26.9851	17	17	56.8	4
Q13490	Q13490	Baculoviral IAP repeat-containing protein 2	BIRC2	NaN	30.871	44	35	68.4	5
Q96CV9	Q96CV9	Optineurin	OPTN	NaN	21.5633	3	3	7.3	7
Q12933	Q12933	TNF receptor-associated factor 2	TRAF2	NaN	32.7167	54	54	65.7	7
Q13114	Q13114	TNF receptor-associated factor 3	TRAF3	NaN	30.257	50	50	64.8	8
Q15025	Q15025	TNFAIP3-interacting protein 1	TNIP1	NaN	25.0916	11	11	20.8	45
O75882	O75882	Attractin	ATRN	NaN	NaN	1	1	1.3	0
Q7LBR1	Q7LBR1	Charged multivesicular body protein 1b	CHMP1B	NaN	NaN	3	3	10.6	0
Q8NBA8	Q8NBA8	DTW domain-containing protein 2	DTWD2	NaN	NaN	1	1	4.7	0
Q9UHF1	Q9UHF1	Epidermal growth factor-like protein 7	EGFL7	NaN	NaN	3	3	16.1	0
Q6NXG1	Q6NXG1	Epithelial splicing regulatory protein 1	ESRP1	NaN	NaN	2	2	3.8	0
P57764	P57764	Gasdermin-D	GSDMD	NaN	NaN	1	1	4.8	0
A0A0C4DH31;P23083	A0A0C4DH31;P23083	Ig heavy chain V-I region V35	IGHV1-18	22.8094	NaN	1	1	9.4	0
P16144	P16144	Integrin beta-4	ITGB4	NaN	NaN	2	2	1.4	0
P58340	P58340	Myeloid leukemia factor 1	MLF1	NaN	NaN	2	2	14.9	0
Q8NBP7	Q8NBP7	Proprotein convertase subtilisin/kexin type 9	PCSK9	NaN	NaN	1	1	1.6	0
Q9P0J1	Q9P0J1	[Pyruvate dehydrogenase [acetyl-transferring]]-phosphatase 1, mitochondrial	PDP1	NaN	NaN	6	6	17.7	0
Q9H5N1	Q9H5N1	Rab GTPase-binding effector protein 2	RABEP2	NaN	23.5341	5	5	9.3	0
Q9UJ41	Q9UJ41	Rab5 GDP/GTP exchange factor	RABGEF1	NaN	NaN	1	1	2	0
P78539	P78539	Sushi repeat-containing protein SRPX	SRPX	NaN	NaN	1	1	3.2	0
O95407	O95407	Tumor necrosis factor receptor superfamily member 6B	TNFRSF6B	NaN	22.1038	2	2	10	0
Q5TGZ0	Q5TGZ0	MICOS complex subunit MIC10	MINOS1	NaN	NaN	1	1	14.1	1
P07093	P07093	Glia-derived nexin	SERPINE2	NaN	NaN	3	3	12.3	1
Q03519	Q03519	Antigen peptide transporter 2	TAP2	NaN	NaN	1	1	2	1
Q9BQ70	Q9BQ70	Transcription factor 25	TCF25	NaN	NaN	1	1	1.5	1
P42892	P42892	Endothelin-converting enzyme 1	ECE1	NaN	NaN	1	1	2.1	2
P54803	P54803	Galactocerebrosidase	GALC	NaN	NaN	1	1	1.9	2
O14732	O14732	Inositol monophosphatase 2	IMPA2	NaN	NaN	1	1	4.2	2
Q53GA4	Q53GA4	Pleckstrin homology-like domain family A member 2	PHLDA2	NaN	NaN	2	2	30.3	2
Q8IZ07	Q8IZ07	Ankyrin repeat domain-containing protein 13A	ANKRD13A	NaN	NaN	1	1	2.9	3
O43633	O43633	Charged multivesicular body protein 2a	CHMP2A	NaN	NaN	1	1	3.2	3
Q14517	Q14517	Protocadherin Fat 1;Protocadherin Fat 1, nuclear form	FAT1	NaN	NaN	3	3	1.1	3
Q99988	Q99988	Growth/differentiation factor 15	GDF15	NaN	NaN	7	7	32.1	3
O14733	O14733	Dual specificity mitogen-activated protein kinase kinase 7	MAP2K7	NaN	NaN	1	1	2.6	3
Q9C0C7	Q9C0C7	Activating molecule in BECN1-regulated autophagy protein 1	AMBRA1	NaN	24.1124	2	2	2.7	4
Q8NBQ5	Q8NBQ5	Estradiol 17-beta-dehydrogenase 11	HSD17B11	NaN	NaN	1	1	6.3	4
Q13077	Q13077	TNF receptor-associated factor 1	TRAF1	NaN	NaN	2	2	8.2	4
P32320	P32320	Cytidine deaminase	CDA	NaN	NaN	1	1	13.7	5
P23490	P23490	Loricrin	LOR	NaN	NaN	1	1	4.2	5
Q6ZRV2	Q6ZRV2	Protein FAM83H	FAM83H	NaN	21.9803	3	3	4.2	6
O75600	O75600	2-amino-3-ketobutyrate coenzyme A ligase, mitochondrial	GCAT	NaN	NaN	2	2	7.9	6
Q9BVV7	Q9BVV7	Mitochondrial import inner membrane translocase subunit Tim21	TIMM21	NaN	NaN	3	3	10.5	6
O15111	O15111	Inhibitor of nuclear factor kappa-B kinase subunit alpha	CHUK	NaN	NaN	4	4	6.7	7
Q96IJ6	Q96IJ6	Mannose-1-phosphate guanyltransferase alpha	GMPPA	NaN	NaN	1	1	5.7	7
Q6P4A7	Q6P4A7	Sideroflexin-4	SFXN4	NaN	NaN	1	1	3.6	7
Q9H936;Q9H1K4	Q9H936	Mitochondrial glutamate carrier 1	SLC25A22	NaN	23.5968	4	4	19.2	7
Q9Y446	Q9Y446	Plakophilin-3	PKP3	NaN	NaN	14	14	24.8	8
Q9BUZ4	Q9BUZ4	TNF receptor-associated factor 4	TRAF4	NaN	23.0356	3	3	9.4	8
A3KMH1	A3KMH1	von Willebrand factor A domain-containing protein 8	VWA8	NaN	NaN	2	2	1.5	8
P50416	P50416	Carnitine O-palmitoyltransferase 1, liver isoform	CPT1A	NaN	NaN	3	3	4.8	9
Q6R327	Q6R327	Rapamycin-insensitive companion of mTOR	RICTOR	NaN	NaN	2	2	1.8	9
Q13418	Q13418	Integrin-linked protein kinase	ILK	NaN	NaN	4	4	10.4	10
P53814	P53814	Smoothelin	SMTN	NaN	NaN	3	3	6.5	11
Q9BVQ7	Q9BVQ7	Spermatogenesis-associated protein 5-like protein 1	SPATA5L1	NaN	NaN	1	1	2.3	11
Q9H223	Q9H223	EH domain-containing protein 4	EHD4	NaN	NaN	1	1	3.1	12
Q9P0W8	Q9P0W8	Spermatogenesis-associated protein 7	SPATA7	NaN	NaN	1	1	1.2	12
P47895	P47895	Aldehyde dehydrogenase family 1 member A3	ALDH1A3	NaN	NaN	1	1	2.5	13
Q9NXW2	Q9NXW2	DnaJ homolog subfamily B member 12	DNAJB12	NaN	NaN	2	2	5.3	14
Q16610	Q16610	Extracellular matrix protein 1	ECM1	NaN	NaN	2	2	5	14
P23458	P23458	Tyrosine-protein kinase JAK1	JAK1	NaN	23.008	5	5	5.1	14
P48651	P48651	Phosphatidylserine synthase 1	PTDSS1	NaN	NaN	1	1	3	14
P84095	P84095	Rho-related GTP-binding protein RhoG	RHOG	NaN	NaN	2	2	20.9	14
Q9UN37	Q9UN37	Vacuolar protein sorting-associated protein 4A	VPS4A	NaN	NaN	1	1	4.6	14
Q5VWZ2	Q5VWZ2	Lysophospholipase-like protein 1	LYPLAL1	NaN	NaN	1	1	4.2	15
Q8WZ42	Q8WZ42	Titin	TTN	NaN	NaN	1	1	0.1	15
Q9HCY8	Q9HCY8	Protein S100-A14	S100A14	NaN	NaN	1	1	14.4	16
Q9NVE7	Q9NVE7	Pantothenate kinase 4	PANK4	22.9022	23.5332	1	1	1.8	18
P08574	P08574	Cytochrome c1, heme protein, mitochondrial	CYC1	NaN	NaN	2	2	4	19
P12883	P12883	Myosin-7	MYH7	NaN	NaN	1	1	0.5	19
P06132	P06132	Uroporphyrinogen decarboxylase	UROD	NaN	NaN	1	1	2.5	20
P59666;P59665	P59666;P59665	Neutrophil defensin 3;HP 3-56;Neutrophil defensin 2;Neutrophil defensin 1;HP 1-56;Neutrophil defensin 2	DEFA3;DEFA1	NaN	NaN	1	1	9.6	21
Q6ZVX7	Q6ZVX7	F-box only protein 50	NCCRP1	21.2898	NaN	2	2	5.1	21
O60942	O60942	mRNA-capping enzyme;Polynucleotide 5-triphosphatase;mRNA guanylyltransferase	RNGTT	NaN	NaN	1	1	2.7	21
P46734	P46734	Dual specificity mitogen-activated protein kinase kinase 3	MAP2K3	NaN	NaN	1	1	3.5	22
Q92947	Q92947	Glutaryl-CoA dehydrogenase, mitochondrial	GCDH	NaN	21.5042	2	2	8.2	24
Q16822	Q16822	Phosphoenolpyruvate carboxykinase [GTP], mitochondrial	PCK2	NaN	NaN	2	2	3.9	24
A0A075B6R9	A0A075B6R9		IGKV2D-24	23.7581	25.664	2	2	13.3	25
Q8WVX9	Q8WVX9	Fatty acyl-CoA reductase 1	FAR1	NaN	NaN	2	2	4.9	26
Q9HD42	Q9HD42	Charged multivesicular body protein 1a	CHMP1A	NaN	NaN	2	2	12.8	29
Q9HCN8	Q9HCN8	Stromal cell-derived factor 2-like protein 1	SDF2L1	NaN	NaN	2	2	22.2	29
P07384	P07384	Calpain-1 catalytic subunit	CAPN1	NaN	NaN	2	2	4.2	30
Q8IVT2	Q8IVT2	Mitotic interactor and substrate of PLK1	MISP	NaN	NaN	2	2	5.3	32
Q9ULX3	Q9ULX3	RNA-binding protein NOB1	NOB1	NaN	NaN	1	1	4.9	32
P26447	P26447	Protein S100-A4	S100A4	NaN	NaN	1	1	10.9	33
P13798	P13798	Acylamino-acid-releasing enzyme	APEH	NaN	NaN	1	1	1.8	35
P22735	P22735	Protein-glutamine gamma-glutamyltransferase K	TGM1	NaN	NaN	2	2	3.2	35
Q8NI60	Q8NI60	Atypical kinase ADCK3, mitochondrial	ADCK3	NaN	NaN	1	1	2	36
Q9NR12	Q9NR12	PDZ and LIM domain protein 7	PDLIM7	NaN	NaN	3	3	9.4	36
P13747	P13747	HLA class I histocompatibility antigen, alpha chain E	HLA-E	NaN	NaN	2	2	11.2	39
P11166	P11166	Solute carrier family 2, facilitated glucose transporter member 1	SLC2A1	NaN	22.904	1	1	3.9	40
P32322	P32322	Pyrroline-5-carboxylate reductase 1, mitochondrial	PYCR1	NaN	21.6435	2	2	9.1	44
O75955	O75955	Flotillin-1	FLOT1	NaN	21.8756	2	2	8.2	45
Q9BRK5	Q9BRK5	45 kDa calcium-binding protein	SDF4	NaN	NaN	2	2	9.7	45
P49761	P49761	Dual specificity protein kinase CLK3	CLK3	NaN	NaN	1	1	3.3	47
P25686	P25686	DnaJ homolog subfamily B member 2	DNAJB2	NaN	NaN	1	1	3.7	47
Q08188	Q08188	Protein-glutamine gamma-glutamyltransferase E;Protein-glutamine gamma-glutamyltransferase E 50 kDa catalytic chain;Protein-glutamine gamma-glutamyltransferase E 27 kDa non-catalytic chain	TGM3	NaN	NaN	1	1	2.5	47
Q7Z4W1	Q7Z4W1	L-xylulose reductase	DCXR	NaN	NaN	1	1	4.5	49
P56385	P56385	ATP synthase subunit e, mitochondrial	ATP5I	NaN	NaN	2	2	18.8	50
P51570	P51570	Galactokinase	GALK1	NaN	NaN	7	7	21.9	51
Q9Y241	Q9Y241	HIG1 domain family member 1A, mitochondrial	HIGD1A	NaN	NaN	2	2	23.7	52
P82921	P82921	28S ribosomal protein S21, mitochondrial	MRPS21	NaN	NaN	1	1	17.2	52
Q5T750	Q5T750	Skin-specific protein 32	XP32	NaN	NaN	2	2	9.6	54
P05089	P05089	Arginase-1	ARG1	22.482	NaN	5	5	14.9	57
P04040	P04040	Catalase	CAT	20.5737	NaN	2	2	5.9	57
P25311	P25311	Zinc-alpha-2-glycoprotein	AZGP1	23.21	NaN	6	6	20.1	58
P63000	P63000	Ras-related C3 botulinum toxin substrate 1	RAC1	NaN	NaN	2	2	16.1	58
Q9UBM7	Q9UBM7	7-dehydrocholesterol reductase	DHCR7	NaN	NaN	1	1	1.7	60
Q9NX63	Q9NX63	MICOS complex subunit MIC19	CHCHD3	NaN	NaN	8	8	43.6	61
P31944	P31944	Caspase-14;Caspase-14 subunit p17, mature form;Caspase-14 subunit p10, mature form;Caspase-14 subunit p20, intermediate form;Caspase-14 subunit p8, intermediate form	CASP14	22.3463	NaN	5	5	19	62
Q15773	Q15773	Myeloid leukemia factor 2	MLF2	NaN	25.8515	11	11	53.2	62
Q99959	Q99959	Plakophilin-2	PKP2	NaN	26.4179	21	21	28.1	62
Q9Y305	Q9Y305	Acyl-coenzyme A thioesterase 9, mitochondrial	ACOT9	NaN	NaN	1	1	3.4	63
O95819	O95819	Mitogen-activated protein kinase kinase kinase kinase 4	MAP4K4	NaN	19.081	2	2	2.3	63
Q9BRX2	Q9BRX2	Protein pelota homolog	PELO	NaN	NaN	3	3	11.2	63
P20020;P23634;Q01814;Q16720	P20020;P23634;Q01814;Q16720	Plasma membrane calcium-transporting ATPase 1;Plasma membrane calcium-transporting ATPase 4;Plasma membrane calcium-transporting ATPase 2;Plasma membrane calcium-transporting ATPase 3	ATP2B1;ATP2B4;ATP2B2;ATP2B3	NaN	NaN	1	1	0.9	66
P13995	P13995	Bifunctional methylenetetrahydrofolate dehydrogenase/cyclohydrolase, mitochondrial;NAD-dependent methylenetetrahydrofolate dehydrogenase;Methenyltetrahydrofolate cyclohydrolase	MTHFD2	NaN	NaN	1	1	4.3	66
Q9Y5Y2	Q9Y5Y2	Cytosolic Fe-S cluster assembly factor NUBP2	NUBP2	NaN	NaN	2	2	10.7	66
O95299	O95299	NADH dehydrogenase [ubiquinone] 1 alpha subcomplex subunit 10, mitochondrial	NDUFA10	NaN	NaN	2	2	9	67
P04083	P04083	Annexin A1	ANXA1	NaN	NaN	1	1	5.5	68
O95817	O95817	BAG family molecular chaperone regulator 3	BAG3	NaN	NaN	1	1	2.1	69
P09543	P09543	2,3-cyclic-nucleotide 3-phosphodiesterase	CNP	NaN	NaN	1	1	3.3	70
P13489	P13489	Ribonuclease inhibitor	RNH1	NaN	NaN	2	2	8.9	70
Q08554	Q08554	Desmocollin-1	DSC1	21.934	NaN	5	5	6.5	71
Q01650	Q01650	Large neutral amino acids transporter small subunit 1	SLC7A5	NaN	NaN	1	1	3.2	73
P61626	P61626	Lysozyme C	LYZ	NaN	23.5472	3	3	37.8	74
P06737	P06737	Glycogen phosphorylase, liver form	PYGL	NaN	NaN	1	1	1.2	74
Q9Y4W6	Q9Y4W6	AFG3-like protein 2	AFG3L2	NaN	NaN	3	3	7	75
P29317	P29317	Ephrin type-A receptor 2	EPHA2	NaN	NaN	1	1	1.2	76
A8CG34;Q96HA1	A8CG34;Q96HA1	Nuclear envelope pore membrane protein POM 121C;Nuclear envelope pore membrane protein POM 121	POM121C;POM121	NaN	NaN	4	4	4.6	76
P25490	P25490	Transcriptional repressor protein YY1	YY1	NaN	NaN	1	1	3.9	76
P35222	P35222	Catenin beta-1	CTNNB1	NaN	NaN	1	1	2.3	78
P05109	P05109	Protein S100-A8;Protein S100-A8, N-terminally processed	S100A8	NaN	NaN	1	1	11.8	79
O75477;O94905	O75477;O94905	Erlin-1;Erlin-2	ERLIN1;ERLIN2	NaN	NaN	1	1	3.4	81
Q13045	Q13045	Protein flightless-1 homolog	FLII	NaN	NaN	1	1	1.1	81
Q5T749	Q5T749	Keratinocyte proline-rich protein	KPRP	26.176	25.4954	15	15	34.9	81
A3KN83;Q9Y2G9	A3KN83;Q9Y2G9	Protein strawberry notch homolog 1;Protein strawberry notch homolog 2	SBNO1;SBNO2	NaN	NaN	1	1	0.5	82
P09382	P09382	Galectin-1	LGALS1	NaN	24.6914	4	4	46.7	84
O15160	O15160	DNA-directed RNA polymerases I and III subunit RPAC1	POLR1C	NaN	NaN	1	1	2.9	84
Q9ULX6	Q9ULX6	A-kinase anchor protein 8-like	AKAP8L	NaN	25.5286	9	9	21.8	85
Q63ZY3	Q63ZY3	KN motif and ankyrin repeat domain-containing protein 2	KANK2	NaN	NaN	2	2	2.7	87
P31939	P31939	Bifunctional purine biosynthesis protein PURH;Phosphoribosylaminoimidazolecarboxamide formyltransferase;IMP cyclohydrolase	ATIC	NaN	NaN	3	3	8.6	88
P30837	P30837	Aldehyde dehydrogenase X, mitochondrial	ALDH1B1	NaN	NaN	3	3	9.3	90
Q9Y5M8	Q9Y5M8	Signal recognition particle receptor subunit beta	SRPRB	NaN	NaN	1	1	6.3	90
P35030	P35030	Trypsin-3	PRSS3	25.1217	NaN	1	1	4.3	91
P40937	P40937	Replication factor C subunit 5	RFC5	NaN	NaN	1	1	5.3	92
Q16891	Q16891	MICOS complex subunit MIC60	IMMT	NaN	23.2611	8	8	14.4	93
P24666	P24666	Low molecular weight phosphotyrosine protein phosphatase	ACP1	NaN	25.0493	4	4	41.1	95
Q6P3W7	Q6P3W7	SCY1-like protein 2	SCYL2	NaN	23.9422	6	6	10.4	95
Q9NR28	Q9NR28	Diablo homolog, mitochondrial	DIABLO	NaN	24.668	5	5	26.4	96
Q7Z4H3	Q7Z4H3	HD domain-containing protein 2	HDDC2	NaN	NaN	1	1	6.9	96
P13674	P13674	Prolyl 4-hydroxylase subunit alpha-1	P4HA1	NaN	NaN	7	7	19.9	96
P46459	P46459	Vesicle-fusing ATPase	NSF	NaN	20.596	2	2	3.2	98
O60716	O60716	Catenin delta-1	CTNND1	NaN	NaN	2	2	5.8	99
P08590;P05976	P08590;P05976	Myosin light chain 3;Myosin light chain 1/3, skeletal muscle isoform	MYL3;MYL1	NaN	NaN	1	1	8.2	101
Q9BSD7	Q9BSD7	Cancer-related nucleoside-triphosphatase	NTPCR	NaN	NaN	2	2	9.5	101
Q08380	Q08380	Galectin-3-binding protein	LGALS3BP	NaN	26.4967	9	9	22.1	102
Q01469	Q01469	Fatty acid-binding protein, epidermal	FABP5	21.5077	NaN	2	2	22.2	106
O60762	O60762	Dolichol-phosphate mannosyltransferase subunit 1	DPM1	NaN	NaN	1	1	5	107
Q96RT1	Q96RT1	Protein LAP2	ERBB2IP	NaN	NaN	2	2	1.8	107
O43823	O43823	A-kinase anchor protein 8	AKAP8	NaN	NaN	5	5	12.4	111
Q96S55	Q96S55	ATPase WRNIP1	WRNIP1	NaN	NaN	2	2	3.9	111
Q14126	Q14126	Desmoglein-2	DSG2	NaN	NaN	3	3	4.5	113
P04439;P01893;P30511	P04439;P01893	HLA class I histocompatibility antigen, A-3 alpha chain;Putative HLA class I histocompatibility antigen, alpha chain H	HLA-A;HLA-H	NaN	24.178	4	2	21.1	114
Q99700	Q99700	Ataxin-2	ATXN2	NaN	NaN	1	1	1.4	116
Q8NFC6	Q8NFC6	Biorientation of chromosomes in cell division protein 1-like 1	BOD1L1	NaN	NaN	1	1	0.5	116
Q96EY1	Q96EY1	DnaJ homolog subfamily A member 3, mitochondrial	DNAJA3	NaN	23.4267	6	6	19.2	116
Q02413	Q02413	Desmoglein-1	DSG1	25.3532	23.2922	9	9	15	116
P06702	P06702	Protein S100-A9	S100A9	NaN	NaN	2	2	15.8	116
Q9P0L0	Q9P0L0	Vesicle-associated membrane protein-associated protein A	VAPA	NaN	NaN	1	1	5.6	116
P61224;P62834;A6NIZ1	P61224;P62834	Ras-related protein Rap-1b;Ras-related protein Rap-1A	RAP1B;RAP1A	NaN	NaN	3	3	15.8	117
P01889	P01889	HLA class I histocompatibility antigen, B-7 alpha chain	HLA-B	NaN	NaN	1	1	5.8	118
P10321	P10321	HLA class I histocompatibility antigen, Cw-7 alpha chain	HLA-C	NaN	22.3976	3	1	13.1	118
Q9Y3Z3	Q9Y3Z3	Deoxynucleoside triphosphate triphosphohydrolase SAMHD1	SAMHD1	NaN	23.5079	7	7	16	120
P52209	P52209	6-phosphogluconate dehydrogenase, decarboxylating	PGD	NaN	NaN	1	1	3.5	122
P28340	P28340	DNA polymerase delta catalytic subunit	POLD1	NaN	NaN	2	2	3	126
O00154	O00154	Cytosolic acyl coenzyme A thioester hydrolase	ACOT7	NaN	NaN	1	1	3.2	128
P04792	P04792	Heat shock protein beta-1	HSPB1	NaN	24.8027	8	8	60	128
P35250	P35250	Replication factor C subunit 2	RFC2	NaN	NaN	1	1	6.2	128
Q8TA86	Q8TA86	Retinitis pigmentosa 9 protein	RP9	NaN	NaN	1	1	6.8	128
Q8IXB1	Q8IXB1	DnaJ homolog subfamily C member 10	DNAJC10	NaN	NaN	1	1	1.8	131
P60981	P60981	Destrin	DSTN	NaN	NaN	2	1	13.9	131
Q9UL25	Q9UL25	Ras-related protein Rab-21	RAB21	NaN	NaN	1	1	4.4	131
P57740	P57740	Nuclear pore complex protein Nup107	NUP107	24.9029	25.6665	1	1	1.1	135
Q9H3U1	Q9H3U1	Protein unc-45 homolog A	UNC45A	NaN	NaN	1	1	1.2	136
Q9UG63	Q9UG63	ATP-binding cassette sub-family F member 2	ABCF2	NaN	NaN	2	2	4.5	137
Q13501	Q13501	Sequestosome-1	SQSTM1	NaN	20.8577	2	2	7	138
Q92572	Q92572	AP-3 complex subunit sigma-1	AP3S1	NaN	NaN	1	1	7.8	140
P11177	P11177	Pyruvate dehydrogenase E1 component subunit beta, mitochondrial	PDHB	NaN	NaN	2	2	7.5	141
P28288	P28288	ATP-binding cassette sub-family D member 3	ABCD3	NaN	22.5204	3	3	5	148
Q9UM54	Q9UM54	Unconventional myosin-VI	MYO6	NaN	22.2824	4	4	3.9	148
P51148	P51148	Ras-related protein Rab-5C	RAB5C	NaN	NaN	1	1	9.7	148
Q9NZT1	Q9NZT1	Calmodulin-like protein 5	CALML5	22.6503	23.8254	2	2	28.1	150
O00159	O00159	Unconventional myosin-Ic	MYO1C	NaN	NaN	1	1	2	152
O95573	O95573	Long-chain-fatty-acid--CoA ligase 3	ACSL3	NaN	NaN	3	3	3.6	153
O75688;P35813	O75688	Protein phosphatase 1B	PPM1B	24.7455	25.7059	17	17	40.7	159
Q9Y657	Q9Y657	Spindlin-1	SPIN1	NaN	NaN	2	2	11.5	159
P31040	P31040	Succinate dehydrogenase [ubiquinone] flavoprotein subunit, mitochondrial	SDHA	NaN	NaN	1	1	3.2	163
P60468	P60468	Protein transport protein Sec61 subunit beta	SEC61B	NaN	NaN	3	3	36.5	166
P61604	P61604	10 kDa heat shock protein, mitochondrial	HSPE1	NaN	20.2811	2	2	20.6	167
P26639	P26639	Threonine--tRNA ligase, cytoplasmic	TARS	NaN	NaN	1	1	2.1	167
P54577	P54577	Tyrosine--tRNA ligase, cytoplasmic;Tyrosine--tRNA ligase, cytoplasmic, N-terminally processed	YARS	NaN	NaN	1	1	2.8	170
Q5T9A4;Q5T2N8	Q5T9A4	ATPase family AAA domain-containing protein 3B	ATAD3B	NaN	25.4904	11	4	22.7	172
Q9Y2H1	Q9Y2H1	Serine/threonine-protein kinase 38-like	STK38L	NaN	NaN	4	2	6.9	173
Q9Y285	Q9Y285	Phenylalanine--tRNA ligase alpha subunit	FARSA	NaN	26.9153	14	14	35	174
P52815	P52815	39S ribosomal protein L12, mitochondrial	MRPL12	NaN	NaN	2	2	11.6	175
Q15942	Q15942	Zyxin	ZYX	NaN	NaN	2	2	6.6	181
P11908;P60891;P21108	P11908;P60891;P21108	Ribose-phosphate pyrophosphokinase 2;Ribose-phosphate pyrophosphokinase 1;Ribose-phosphate pyrophosphokinase 3	PRPS2;PRPS1;PRPS1L1	NaN	22.7324	4	4	19.2	191
Q9NZ01	Q9NZ01	Very-long-chain enoyl-CoA reductase	TECR	NaN	NaN	2	2	7.5	192
P62191	P62191	26S protease regulatory subunit 4	PSMC1	NaN	NaN	1	1	2.7	195
P00558	P00558	Phosphoglycerate kinase 1	PGK1	NaN	NaN	1	1	2.9	200
Q01813	Q01813	ATP-dependent 6-phosphofructokinase, platelet type	PFKP	NaN	NaN	1	1	4.3	201
O60884	O60884	DnaJ homolog subfamily A member 2	DNAJA2	NaN	NaN	6	6	16.5	210
Q8N1F7	Q8N1F7	Nuclear pore complex protein Nup93	NUP93	NaN	NaN	5	5	10.9	211
P48634	P48634	Protein PRRC2A	PRRC2A	NaN	24.9327	1	1	0.8	212
P21796	P21796	Voltage-dependent anion-selective channel protein 1	VDAC1	NaN	NaN	5	5	28.6	213
Q14697	Q14697	Neutral alpha-glucosidase AB	GANAB	NaN	24.0201	7	7	9.7	216
P00367;P49448	P00367;P49448	Glutamate dehydrogenase 1, mitochondrial;Glutamate dehydrogenase 2, mitochondrial	GLUD1;GLUD2	NaN	NaN	4	4	7.7	217
Q9Y490;Q9Y4G6	Q9Y490	Talin-1	TLN1	NaN	NaN	3	3	2	217
A2NJV5;A0A0A0MRZ7;A0A075B6S2;P01614;A0A075B6S6;A0A075B6P5;A0A087WW87;P06310;P01615	A2NJV5;A0A0A0MRZ7;A0A075B6S2;P01614;A0A075B6S6;A0A075B6P5;A0A087WW87;P06310;P01615	Ig kappa chain V-II region Cum;Ig kappa chain V-II region RPMI 6410;Ig kappa chain V-II region FR	IGKV A18;IGKV2D-26;IGKV2D-29;IGKV2D-30;IGKV2D-28;IGKV2-40	28.3191	29.3239	4	4	19.2	220
Q96HS1	Q96HS1	Serine/threonine-protein phosphatase PGAM5, mitochondrial	PGAM5	NaN	26.0771	7	7	29.4	223
O95831	O95831	Apoptosis-inducing factor 1, mitochondrial	AIFM1	NaN	22.9545	6	6	12.1	226
P31153	P31153	S-adenosylmethionine synthase isoform type-2	MAT2A	NaN	21.0823	2	2	6.6	228
Q9NVI7	Q9NVI7	ATPase family AAA domain-containing protein 3A	ATAD3A	NaN	NaN	10	3	19.1	229
P23526	P23526	Adenosylhomocysteinase	AHCY	NaN	NaN	4	4	13	232
Q14203	Q14203	Dynactin subunit 1	DCTN1	NaN	NaN	2	2	2.4	232
Q15149;P58107	Q15149	Plectin	PLEC	20.4219	25.5771	29	29	9.2	233
Q66PJ3	Q66PJ3	ADP-ribosylation factor-like protein 6-interacting protein 4	ARL6IP4	NaN	NaN	1	1	3.8	234
P55265	P55265	Double-stranded RNA-specific adenosine deaminase	ADAR	NaN	NaN	3	3	4.7	235
Q99497	Q99497	Protein deglycase DJ-1	PARK7	NaN	NaN	1	1	8.5	236
P63167;Q96FJ2	P63167;Q96FJ2	Dynein light chain 1, cytoplasmic;Dynein light chain 2, cytoplasmic	DYNLL1;DYNLL2	NaN	NaN	1	1	12.4	240
P02545	P02545	Prelamin-A/C;Lamin-A/C	LMNA	NaN	25.6537	16	16	33.6	240
P31689	P31689	DnaJ homolog subfamily A member 1	DNAJA1	NaN	26.3837	16	16	44.3	243
Q99623	Q99623	Prohibitin-2	PHB2	NaN	NaN	3	3	17.1	243
P14923	P14923	Junction plakoglobin	JUP	23.8238	24.5537	9	9	15.4	244
P33176;O60282;Q12840	P33176;O60282;Q12840	Kinesin-1 heavy chain;Kinesin heavy chain isoform 5C;Kinesin heavy chain isoform 5A	KIF5B;KIF5C;KIF5A	NaN	NaN	1	1	1.1	245
Q92616	Q92616	Translational activator GCN1	GCN1L1	NaN	NaN	1	1	0.6	246
P04843	P04843	Dolichyl-diphosphooligosaccharide--protein glycosyltransferase subunit 1	RPN1	NaN	NaN	1	1	2.5	246
O95816	O95816	BAG family molecular chaperone regulator 2	BAG2	NaN	27.5767	11	11	63	247
P42704	P42704	Leucine-rich PPR motif-containing protein, mitochondrial	LRPPRC	NaN	24.499	10	10	9.3	249
Q9BQA1	Q9BQA1	Methylosome protein 50	WDR77	NaN	NaN	2	2	15.8	250
Q9HCC0	Q9HCC0	Methylcrotonoyl-CoA carboxylase beta chain, mitochondrial	MCCC2	NaN	NaN	1	1	3.6	251
P45880	P45880	Voltage-dependent anion-selective channel protein 2	VDAC2	NaN	23.6654	3	3	15.3	256
P15311;P26038;P35241	P15311;P26038;P35241	Ezrin;Moesin;Radixin	EZR;MSN;RDX	NaN	NaN	2	2	3.8	264
P26640	P26640	Valine--tRNA ligase	VARS	NaN	NaN	1	1	1.3	265
P12004	P12004	Proliferating cell nuclear antigen	PCNA	NaN	24.4542	6	6	24.1	268
P35232	P35232	Prohibitin	PHB	NaN	23.8763	3	3	16.5	269
P06454	P06454	Prothymosin alpha;Prothymosin alpha, N-terminally processed;Thymosin alpha-1	PTMA	NaN	NaN	1	1	12.6	269
P50402	P50402	Emerin	EMD	NaN	25.1533	10	10	39.8	270
Q13200	Q13200	26S proteasome non-ATPase regulatory subunit 2	PSMD2	NaN	NaN	1	1	1.7	271
P53618	P53618	Coatomer subunit beta	COPB1	NaN	NaN	1	1	3.1	278
P81605	P81605	Dermcidin;Survival-promoting peptide;DCD-1	DCD	24.5753	24.7628	5	5	30.9	279
Q13347	Q13347	Eukaryotic translation initiation factor 3 subunit I	EIF3I	NaN	NaN	1	1	4	280
Q96RQ3	Q96RQ3	Methylcrotonoyl-CoA carboxylase subunit alpha, mitochondrial	MCCC1	NaN	NaN	4	4	9.7	280
P20700;Q03252	P20700	Lamin-B1	LMNB1	NaN	24.0692	5	5	14.3	284
O14744	O14744	Protein arginine N-methyltransferase 5;Protein arginine N-methyltransferase 5, N-terminally processed	PRMT5	NaN	22.5539	1	1	1.9	285
Q15208	Q15208	Serine/threonine-protein kinase 38	STK38	NaN	25.0509	11	9	28.4	285
Q02978	Q02978	Mitochondrial 2-oxoglutarate/malate carrier protein	SLC25A11	NaN	NaN	2	2	8.9	290
Q04637	Q04637	Eukaryotic translation initiation factor 4 gamma 1	EIF4G1	NaN	NaN	2	2	2.4	293
P62195	P62195	26S protease regulatory subunit 8	PSMC5	NaN	NaN	1	1	3.7	294
O14950;P19105	O14950;P19105	Myosin regulatory light chain 12B;Myosin regulatory light chain 12A	MYL12B;MYL12A	NaN	NaN	1	1	5.8	295
P53396	P53396	ATP-citrate synthase	ACLY	NaN	NaN	1	1	1.1	296
Q02543	Q02543	60S ribosomal protein L18a	RPL18A	NaN	NaN	1	1	9.1	300
P63173	P63173	60S ribosomal protein L38	RPL38	NaN	23.6164	3	3	61.4	300
P16615;Q93084;O14983	P16615	Sarcoplasmic/endoplasmic reticulum calcium ATPase 2	ATP2A2	NaN	23.9915	11	11	15.4	302
Q8WWM7	Q8WWM7	Ataxin-2-like protein	ATXN2L	NaN	NaN	1	1	2.1	305
Q13547;Q92769	Q13547;Q92769	Histone deacetylase 1;Histone deacetylase 2	HDAC1;HDAC2	NaN	NaN	2	2	5.2	306
Q9Y230	Q9Y230	RuvB-like 2	RUVBL2	NaN	24.3875	10	10	32.4	310
P11586	P11586	C-1-tetrahydrofolate synthase, cytoplasmic;Methylenetetrahydrofolate dehydrogenase;Methenyltetrahydrofolate cyclohydrolase;Formyltetrahydrofolate synthetase;C-1-tetrahydrofolate synthase, cytoplasmic, N-terminally processed	MTHFD1	NaN	24.2919	12	11	16	311
P35998	P35998	26S protease regulatory subunit 7	PSMC2	NaN	NaN	2	2	7.4	313
P46779	P46779	60S ribosomal protein L28	RPL28	NaN	NaN	6	6	41.6	316
P52907	P52907	F-actin-capping protein subunit alpha-1	CAPZA1	NaN	NaN	1	1	4.9	318
P46782	P46782	40S ribosomal protein S5;40S ribosomal protein S5, N-terminally processed	RPS5	NaN	NaN	3	3	11.3	321
P22234	P22234	Multifunctional protein ADE2;Phosphoribosylaminoimidazole-succinocarboxamide synthase;Phosphoribosylaminoimidazole carboxylase	PAICS	NaN	NaN	3	3	11.1	322
P22392;P15531;O60361	P22392;P15531;O60361	Nucleoside diphosphate kinase B;Nucleoside diphosphate kinase A;Putative nucleoside diphosphate kinase	NME2;NME1;NME2P1	NaN	NaN	2	2	19.1	324
Q13148	Q13148	TAR DNA-binding protein 43	TARDBP	NaN	NaN	2	2	5.1	324
P0DP25;P0DP24;P0DP23	P0DP25;P0DP24;P0DP23			20.8322	NaN	2	2	20.8	327
P15924	P15924	Desmoplakin	DSP	25.5157	24.9602	31	31	14.5	328
P33993	P33993	DNA replication licensing factor MCM7	MCM7	NaN	24.3966	9	9	17	328
P39019	P39019	40S ribosomal protein S19	RPS19	NaN	NaN	1	1	10.3	334
P05023;P13637;P50993;Q13733;P54707	P05023;P13637;P50993;Q13733	Sodium/potassium-transporting ATPase subunit alpha-1;Sodium/potassium-transporting ATPase subunit alpha-3;Sodium/potassium-transporting ATPase subunit alpha-2;Sodium/potassium-transporting ATPase subunit alpha-4	ATP1A1;ATP1A3;ATP1A2;ATP1A4	NaN	NaN	3	3	5.8	335
P08865	P08865	40S ribosomal protein SA	RPSA	NaN	NaN	1	1	5.8	335
P22102	P22102	Trifunctional purine biosynthetic protein adenosine-3;Phosphoribosylamine--glycine ligase;Phosphoribosylformylglycinamidine cyclo-ligase;Phosphoribosylglycinamide formyltransferase	GART	NaN	NaN	4	4	5.9	336
P46783	P46783	40S ribosomal protein S10	RPS10	NaN	NaN	4	4	35.2	336
Q6P2Q9	Q6P2Q9	Pre-mRNA-processing-splicing factor 8	PRPF8	NaN	NaN	2	2	1.1	339
P07195;P07864;Q6ZMR3	P07195	L-lactate dehydrogenase B chain	LDHB	NaN	NaN	6	3	17.7	340
P62280	P62280	40S ribosomal protein S11	RPS11	NaN	26.287	12	12	71.5	340
Q14204	Q14204	Cytoplasmic dynein 1 heavy chain 1	DYNC1H1	NaN	NaN	2	2	0.6	345
P63244	P63244	Guanine nucleotide-binding protein subunit beta-2-like 1;Guanine nucleotide-binding protein subunit beta-2-like 1, N-terminally processed	GNB2L1	NaN	24.7499	8	8	27.8	352
Q3ZCQ8	Q3ZCQ8	Mitochondrial import inner membrane translocase subunit TIM50	TIMM50	NaN	NaN	3	3	8.2	354
P06753;P67936;P09493	P06753;P67936;P09493	Tropomyosin alpha-3 chain;Tropomyosin alpha-4 chain;Tropomyosin alpha-1 chain	TPM3;TPM4;TPM1	23.9691	NaN	4	2	22.1	354
Q00325	Q00325	Phosphate carrier protein, mitochondrial	SLC25A3	NaN	26.2083	6	6	16.3	362
P47756	P47756	F-actin-capping protein subunit beta	CAPZB	NaN	NaN	1	1	3.6	366
P49368	P49368	T-complex protein 1 subunit gamma	CCT3	NaN	23.2279	5	5	12.8	367
P27635;Q96L21	P27635;Q96L21	60S ribosomal protein L10;60S ribosomal protein L10-like	RPL10;RPL10L	NaN	24.4696	7	7	40.2	369
Q13310;P0CB38	Q13310	Polyadenylate-binding protein 4	PABPC4	NaN	25.5276	23	12	36.8	376
P62318	P62318	Small nuclear ribonucleoprotein Sm D3	SNRPD3	NaN	NaN	1	1	10.3	377
Q9Y265	Q9Y265	RuvB-like 1	RUVBL1	NaN	24.5849	7	7	26.1	378
P25398	P25398	40S ribosomal protein S12	RPS12	NaN	23.3021	3	3	40.9	382
P60866	P60866	40S ribosomal protein S20	RPS20	NaN	27.8393	9	9	58	383
P27708	P27708	CAD protein;Glutamine-dependent carbamoyl-phosphate synthase;Aspartate carbamoyltransferase;Dihydroorotase	CAD	NaN	24.962	11	11	7	387
Q86V81	Q86V81	THO complex subunit 4	ALYREF	NaN	23.2261	3	3	18.7	390
O43175	O43175	D-3-phosphoglycerate dehydrogenase	PHGDH	NaN	NaN	1	1	2.8	394
P30050	P30050	60S ribosomal protein L12	RPL12	NaN	22.7327	2	2	18.8	397
P07355;A6NMY6	P07355;A6NMY6	Annexin A2;Putative annexin A2-like protein	ANXA2;ANXA2P2	NaN	NaN	1	1	5	398
P62269	P62269	40S ribosomal protein S18	RPS18	NaN	NaN	2	2	14.5	399
P62244	P62244	40S ribosomal protein S15a	RPS15A	NaN	23.6416	2	2	19.2	401
O00148	O00148	ATP-dependent RNA helicase DDX39A	DDX39A	NaN	24.9108	6	3	16.4	404
Q00610	Q00610	Clathrin heavy chain 1	CLTC	NaN	NaN	2	2	1.8	406
P78527	P78527	DNA-dependent protein kinase catalytic subunit	PRKDC	NaN	28.608	47	47	13.8	406
P11940;Q9H361;Q4VXU2;Q96DU9	P11940	Polyadenylate-binding protein 1	PABPC1	NaN	29.4004	38	27	50.5	408
P49411	P49411	Elongation factor Tu, mitochondrial	TUFM	NaN	28.6691	20	20	46.7	408
P63104	P63104	14-3-3 protein zeta/delta	YWHAZ	NaN	21.9281	2	2	10.2	410
P60660;P14649	P60660;P14649	Myosin light polypeptide 6;Myosin light chain 6B	MYL6;MYL6B	NaN	NaN	2	2	15.9	411
P62249	P62249	40S ribosomal protein S16	RPS16	NaN	27.1958	13	13	69.2	411
P42677;Q71UM5	P42677;Q71UM5	40S ribosomal protein S27;40S ribosomal protein S27-like	RPS27;RPS27L	NaN	NaN	4	4	46.4	411
P40227	P40227	T-complex protein 1 subunit zeta	CCT6A	NaN	23.1522	4	4	10.7	413
P62266	P62266	40S ribosomal protein S23	RPS23	NaN	NaN	1	1	8.4	413
P38919	P38919	Eukaryotic initiation factor 4A-III;Eukaryotic initiation factor 4A-III, N-terminally processed	EIF4A3	NaN	NaN	2	1	7.1	418
P18621	P18621	60S ribosomal protein L17	RPL17	NaN	NaN	2	2	14.7	424
P78371	P78371	T-complex protein 1 subunit beta	CCT2	NaN	NaN	2	2	4.9	428
P13010	P13010	X-ray repair cross-complementing protein 5	XRCC5	NaN	NaN	1	1	3	428
P46776	P46776	60S ribosomal protein L27a	RPL27A	NaN	NaN	3	3	25	430
P17987	P17987	T-complex protein 1 subunit alpha	TCP1	NaN	22.579	4	4	7.9	432
P50991	P50991	T-complex protein 1 subunit delta	CCT4	NaN	NaN	2	2	5.4	433
P61247	P61247	40S ribosomal protein S3a	RPS3A	NaN	NaN	4	4	16.3	434
P49327	P49327	Fatty acid synthase;[Acyl-carrier-protein] S-acetyltransferase;[Acyl-carrier-protein] S-malonyltransferase;3-oxoacyl-[acyl-carrier-protein] synthase;3-oxoacyl-[acyl-carrier-protein] reductase;3-hydroxyacyl-[acyl-carrier-protein] dehydratase;Enoyl-[acyl-carrier-protein] reductase;Oleoyl-[acyl-carrier-protein] hydrolase	FASN	NaN	25.6493	15	15	10.4	436
P62937	P62937	Peptidyl-prolyl cis-trans isomerase A;Peptidyl-prolyl cis-trans isomerase A, N-terminally processed	PPIA	NaN	23.7464	4	4	30.9	439
P62826	P62826	GTP-binding nuclear protein Ran	RAN	NaN	NaN	6	6	25	440
P43243	P43243	Matrin-3	MATR3	NaN	NaN	1	1	1.7	441
P15880	P15880	40S ribosomal protein S2	RPS2	NaN	23.2444	1	1	5.5	447
P35579	P35579	Myosin-9	MYH9	NaN	NaN	4	4	3	448
P50990	P50990	T-complex protein 1 subunit theta	CCT8	NaN	23.2502	5	5	12.6	451
P62701;P22090;Q8TD47	P62701	40S ribosomal protein S4, X isoform	RPS4X	NaN	24.7716	7	7	26.6	451
P84090	P84090	Enhancer of rudimentary homolog	ERH	NaN	22.6325	2	2	31.7	454
P48643	P48643	T-complex protein 1 subunit epsilon	CCT5	NaN	22.8736	3	3	7.4	457
P0CG48;P0CG47;P62979;P62987	P0CG48;P0CG47;P62979;P62987	Polyubiquitin-C;Ubiquitin;Polyubiquitin-B;Ubiquitin;Ubiquitin-40S ribosomal protein S27a;Ubiquitin;40S ribosomal protein S27a;Ubiquitin-60S ribosomal protein L40;Ubiquitin;60S ribosomal protein L40	UBC;UBB;RPS27A;UBA52	NaN	30.6192	14	14	96.9	457
P04406	P04406	Glyceraldehyde-3-phosphate dehydrogenase	GAPDH	22.3662	27.1861	16	16	48.4	458
P14625	P14625	Endoplasmin	HSP90B1	NaN	NaN	3	3	5.9	460
P26641	P26641	Elongation factor 1-gamma	EEF1G	NaN	NaN	2	2	5.5	461
Q13263	Q13263	Transcription intermediary factor 1-beta	TRIM28	NaN	NaN	4	4	11.5	466
P05783;CON__H-INV:HIT000015463	P05783	Keratin, type I cytoskeletal 18	KRT18	NaN	30.2508	39	28	75.1	471
Q15365;P57721	Q15365;P57721	Poly(rC)-binding protein 1;Poly(rC)-binding protein 3	PCBP1;PCBP3	NaN	22.9233	6	3	23.9	472
Q15366	Q15366	Poly(rC)-binding protein 2	PCBP2	NaN	NaN	5	2	23.3	475
P06733	P06733	Alpha-enolase	ENO1	NaN	23.9398	7	7	27.6	478
Q12931	Q12931	Heat shock protein 75 kDa, mitochondrial	TRAP1	NaN	21.6476	4	4	8.9	478
P60842;Q14240	P60842;Q14240	Eukaryotic initiation factor 4A-I;Eukaryotic initiation factor 4A-II;Eukaryotic initiation factor 4A-II, N-terminally processed	EIF4A1;EIF4A2	NaN	NaN	3	2	9.9	479
P13639	P13639	Elongation factor 2	EEF2	NaN	24.5308	12	12	17.7	488
P23396	P23396	40S ribosomal protein S3	RPS3	NaN	24.5684	10	10	45.3	491
P62913	P62913	60S ribosomal protein L11	RPL11	NaN	26.7752	14	14	53.9	495
P12236;P12235	P12236;P12235	ADP/ATP translocase 3;ADP/ATP translocase 3, N-terminally processed;ADP/ATP translocase 1	SLC25A6;SLC25A4	NaN	NaN	5	2	19.1	495
P25705	P25705	ATP synthase subunit alpha, mitochondrial	ATP5A1	NaN	23.6602	5	5	14.8	496
P23528;Q9Y281	P23528;Q9Y281	Cofilin-1;Cofilin-2	CFL1;CFL2	NaN	NaN	3	2	20.5	496
Q15233	Q15233	Non-POU domain-containing octamer-binding protein	NONO	NaN	NaN	1	1	2.5	505
P62829	P62829	60S ribosomal protein L23	RPL23	NaN	NaN	6	6	43.6	507
P21333	P21333	Filamin-A	FLNA	NaN	NaN	14	14	9.3	508
P62263	P62263	40S ribosomal protein S14	RPS14	NaN	25.5664	11	11	51	514
P52272	P52272	Heterogeneous nuclear ribonucleoprotein M	HNRNPM	NaN	NaN	3	3	7.3	520
P10809	P10809	60 kDa heat shock protein, mitochondrial	HSPD1	NaN	26.0609	12	12	34.7	520
P05141;Q9H0C2	P05141	ADP/ATP translocase 2;ADP/ATP translocase 2, N-terminally processed	SLC25A5	NaN	24.1942	6	3	19.5	525
P52597	P52597	Heterogeneous nuclear ribonucleoprotein F;Heterogeneous nuclear ribonucleoprotein F, N-terminally processed	HNRNPF	NaN	22.4295	3	3	6.3	528
P14618	P14618	Pyruvate kinase PKM	PKM	NaN	25.2063	10	10	25.8	536
Q06830;P32119;Q13162	Q06830	Peroxiredoxin-1	PRDX1	NaN	25.5239	4	4	30.2	549
P09651	P09651	Heterogeneous nuclear ribonucleoprotein A1;Heterogeneous nuclear ribonucleoprotein A1, N-terminally processed	HNRNPA1	NaN	NaN	1	1	4.3	552
P38646	P38646	Stress-70 protein, mitochondrial	HSPA9	NaN	27.83	23	23	35.3	552
P31943	P31943	Heterogeneous nuclear ribonucleoprotein H;Heterogeneous nuclear ribonucleoprotein H, N-terminally processed	HNRNPH1	NaN	NaN	1	1	2.9	558
P07900	P07900	Heat shock protein HSP 90-alpha	HSP90AA1	NaN	NaN	5	3	7.1	565
P08238;Q58FF7;Q58FF6	P08238	Heat shock protein HSP 90-beta	HSP90AB1	NaN	25.9623	13	11	15.5	573
Q00839	Q00839	Heterogeneous nuclear ribonucleoprotein U	HNRNPU	NaN	20.588	2	2	3.3	578
P61978	P61978	Heterogeneous nuclear ribonucleoprotein K	HNRNPK	NaN	23.6459	6	6	17.3	581
P10412	P10412	Histone H1.4	HIST1H1E	NaN	NaN	1	1	9.6	605
Q9BUF5	Q9BUF5	Tubulin beta-6 chain	TUBB6	NaN	25.6109	14	2	26.7	617
Q3ZCM7	Q3ZCM7	Tubulin beta-8 chain	TUBB8	NaN	24.2144	12	2	25.5	620
P68104;Q5VTE0;Q05639	P68104;Q5VTE0	Elongation factor 1-alpha 1;Putative elongation factor 1-alpha-like 3	EEF1A1;EEF1A1P5	NaN	29.7277	18	18	36.6	653
P11021	P11021	78 kDa glucose-regulated protein	HSPA5	20.8585	29.3874	34	33	58.4	661
Q13509	Q13509	Tubulin beta-3 chain	TUBB3	NaN	26.2951	26	7	55.1	665
P60709;P63261;Q6S8J3;A5A3E0;P0CG38;Q562R1;P0CG39;Q9BYX7	P60709;P63261	Actin, cytoplasmic 1;Actin, cytoplasmic 1, N-terminally processed;Actin, cytoplasmic 2;Actin, cytoplasmic 2, N-terminally processed	ACTB;ACTG1	25.033	28.4852	22	11	53.9	667
P04350;A6NNZ2	P04350	Tubulin beta-4A chain	TUBB4A	NaN	NaN	28	2	50.2	668
Q13885;Q9BVA1	Q13885;Q9BVA1	Tubulin beta-2A chain;Tubulin beta-2B chain	TUBB2A;TUBB2B	NaN	25.1174	26	5	52.1	675
P68371	P68371	Tubulin beta-4B chain	TUBB4B	NaN	31.6806	35	2	59.8	678
P68366	P68366	Tubulin alpha-4A chain	TUBA4A	NaN	NaN	19	2	42	679
P07437	P07437	Tubulin beta chain	TUBB	NaN	29.5709	33	6	55.6	685
P17066;P48741	P17066;P48741	Heat shock 70 kDa protein 6;Putative heat shock 70 kDa protein 7	HSPA6;HSPA7	NaN	NaN	8	2	13.8	687
Q71U36;P0DPH8;P0DPH7;Q6PEY2;Q9NY65	Q71U36;P0DPH8;P0DPH7;Q6PEY2	Tubulin alpha-1A chain;Tubulin alpha-3E chain	TUBA1A;TUBA3E	NaN	NaN	24	0	47.5	694
P68363;A6NHL2	P68363	Tubulin alpha-1B chain	TUBA1B	20.6276	30.7946	25	0	47.5	694
Q9BQE3	Q9BQE3	Tubulin alpha-1C chain	TUBA1C	NaN	24.8978	23	2	47	694
P0DMV8;P0DMV9	P0DMV8;P0DMV9	Heat shock 70 kDa protein 1A;Heat shock 70 kDa protein 1B	HSPA1A;HSPA1B	NaN	26.8501	13	5	25.9	698
P11142;P54652	P11142	Heat shock cognate 71 kDa protein	HSPA8	NaN	31.2607	45	42	51.4	703
