# Supplementary material for: LUBAC enables tumor-promoting LTβ receptor signaling by activating canonical NF-κB
Source: Cell Death Differ. 2024 Aug 30;31(10):1267–84. doi: 10.1038/s41418-024-01355-w (PMC11445442; doi:10.1038/s41418-024-01355-w)
Supplement: Supplementary file 3 — Supplementary Table 2 [file 41418_2024_1355_MOESM3_ESM.xlsx]

## Sheet: Fig3A_suppl
List of proteins with their relative intensities
Protein	Lead_Prot	Prot_Name	Gene_Name	WT_0	WT_15	WT_150	KO_0	KO_15	KO_150	CRAPome (out of 716 expts)
Q13490	Q13490	Baculoviral IAP repeat-containing protein 2	BIRC2	NA	23.6273	21.4988	NA	22.69	20.8618	5
Q13489	Q13489	Baculoviral IAP repeat-containing protein 3	BIRC3	NA	21.7063	21.0716	NA	21.3266	NA	4
Q9NQC7	Q9NQC7	Ubiquitin carboxyl-terminal hydrolase CYLD	CYLD	NA	20.5798	NA	NA	NA	NA	35
Q9Y6K9	Q9Y6K9	NF-kappa-B essential modulator	IKBKG	NA	21.7826	20.9068	NA	NA	NA	4
P36941	P36941	Tumor necrosis factor receptor superfamily member 3	LTBR	NA	24.7415	22.3359	NA	22.1493	21.4862	0
Q96CV9	Q96CV9	Optineurin	OPTN	NA	21.2957	19.827	NA	NA	NA	7
Q9BYM8	Q9BYM8	RanBP-type and C3HC4-type zinc finger-containing protein 1	RBCK1	NA	22.7342	20.7345	NA	NA	NA	0
Q96EP0	Q96EP0	E3 ubiquitin-protein ligase RNF31	RNF31	NA	23.0603	21.1273	NA	NA	NA	0
Q9H0F6	Q9H0F6	Sharpin	SHARPIN	NA	24.2084	22.5378	NA	NA	NA	0
P21580	P21580	Tumor necrosis factor alpha-induced protein 3;A20p50;A20p37	TNFAIP3	NA	20.7858	20.6823	NA	NA	NA	2
O43557	O43557	Tumor necrosis factor ligand superfamily member 14;Tumor necrosis factor ligand superfamily member 14, membrane form;Tumor necrosis factor ligand superfamily member 14, soluble form	TNFSF14	NA	24.9981	24.3491	NA	24.9601	25.2946	0
Q15025	Q15025	TNFAIP3-interacting protein 1	TNIP1	NA	20.5185	21.4524	NA	NA	NA	45
Q8NFZ5	Q8NFZ5	TNFAIP3-interacting protein 2	TNIP2	NA	20.2827	19.604	NA	NA	NA	0
Q12933	Q12933	TNF receptor-associated factor 2	TRAF2	NA	23.6521	21.9139	NA	22.9063	21.3224	7
Q13114	Q13114	TNF receptor-associated factor 3	TRAF3	NA	22.9003	20.8851	NA	21.9636	20.3094	8
O00463	O00463	TNF receptor-associated factor 5	TRAF5	NA	19.9637	20.0878	NA	18.9835	18.7455	2
Q15019	Q15019	Septin-2	SEPT2	NA	NA	NA	NA	19.3173	19.809	218
P28288	P28288	ATP-binding cassette sub-family D member 3	ABCD3	NA	20.7167	20.4273	NA	20.4179	20.6647	148
Q13085;O00763	Q13085	Acetyl-CoA carboxylase 1;Biotin carboxylase	ACACA	NA	NA	22.8115	NA	22.5087	NA	296
Q99798	Q99798	Aconitate hydratase, mitochondrial	ACO2	NA	21.8259	22.3816	NA	NA	21.098	89
P24666	P24666	Low molecular weight phosphotyrosine protein phosphatase	ACP1	NA	21.9653	22.6874	NA	22.5504	22.5319	95
O43707;P35609;Q08043	O43707	Alpha-actinin-4	ACTN4	NA	NA	20.2513	NA	20.7633	20.8959	335
P30566	P30566	Adenylosuccinate lyase	ADSL	NA	NA	21.7456	NA	21.185	20.9153	71
O95831	O95831	Apoptosis-inducing factor 1, mitochondrial	AIFM1	NA	20.6355	20.6228	NA	20.0309	20.0692	226
Q9ULX6	Q9ULX6	A-kinase anchor protein 8-like	AKAP8L	NA	21.3828	20.7584	NA	21.6155	21.4089	85
Q8IZ07	Q8IZ07	Ankyrin repeat domain-containing protein 13A	ANKRD13A	NA	23.1684	NA	NA	23.3428	19.7211	3
P08133	P08133	Annexin A6	ANXA6	NA	21.6721	22.547	NA	21.5874	NA	77
P63010	P63010	AP-2 complex subunit beta	AP2B1	NA	NA	21.1348	NA	21.3061	21.0311	183
O14617	O14617	AP-3 complex subunit delta-1	AP3D1	NA	18.4108	NA	NA	18.7281	19.0148	198
Q9NVI7	Q9NVI7	ATPase family AAA domain-containing protein 3A	ATAD3A	NA	22.7338	22.5883	NA	22.7123	23.698	229
Q5T9A4	Q5T9A4	ATPase family AAA domain-containing protein 3B	ATAD3B	NA	21.3275	21.3696	NA	21.7027	22.6765	172
P16615;O14983;Q93084	P16615	Sarcoplasmic/endoplasmic reticulum calcium ATPase 2	ATP2A2	NA	20.0884	21.9758	NA	20.9855	21.448	302
P36542	P36542	ATP synthase subunit gamma, mitochondrial	ATP5C1	NA	NA	NA	NA	22.6847	22.9837	237
P38606	P38606	V-type proton ATPase catalytic subunit A	ATP6V1A	NA	20.9068	21.4672	NA	21.0695	NA	153
Q99700	Q99700	Ataxin-2	ATXN2	NA	19.414	20.8721	NA	21.0293	21.1563	116
O95816	O95816	BAG family molecular chaperone regulator 2	BAG2	NA	20.4576	20.9939	NA	22.5081	21.7523	247
P12644	P12644	Bone morphogenetic protein 4	BMP4	NA	21.3977	23.6623	NA	NA	21.3406	1
P20290	P20290	Transcription factor BTF3	BTF3	NA	21.0315	21.026	NA	21.8223	21.0649	117
P27708	P27708	CAD protein;Glutamine-dependent carbamoyl-phosphate synthase;Aspartate carbamoyltransferase;Dihydroorotase	CAD	NA	21.4701	21.6869	NA	21.1895	22.0134	387
P27482	P27482	Calmodulin-like protein 3	CALML3	NA	NA	NA	NA	23.4183	24.6157	81
P27797	P27797	Calreticulin	CALR	NA	20.5063	20.9678	NA	21.1896	20.6949	205
Q14444	Q14444	Caprin-1	CAPRIN1	NA	21.1139	NA	NA	21.355	21.8951	282
P60953	P60953	Cell division control protein 42 homolog	CDC42	NA	19.075	NA	NA	18.9366	19.962	165
P06493	P06493	Cyclin-dependent kinase 1	CDK1	NA	20.2595	20.4315	NA	20.8122	20.5265	282
Q9NX63	Q9NX63	MICOS complex subunit MIC19	CHCHD3	NA	20.7603	21.2458	NA	20.4674	20.3004	61
P10909	P10909	Clusterin;Clusterin beta chain;Clusterin alpha chain	CLU	NA	19.4918	20.029	NA	18.4314	18.8575	9
Q99439	Q99439	Calponin-2	CNN2	NA	20.6609	22.1715	NA	20.9832	21.2153	164
P21964	P21964	Catechol O-methyltransferase	COMT	NA	21.4472	21.4151	NA	NA	20.9916	32
P53618	P53618	Coatomer subunit beta	COPB1	NA	21.463	21.4153	NA	22.3571	21.8155	278
Q99829	Q99829	Copine-1	CPNE1	NA	21.606	21.7962	NA	22.0742	22.1868	82
P50416	P50416	Carnitine O-palmitoyltransferase 1, liver isoform	CPT1A	NA	20.6041	20.6332	NA	20.8714	21.2876	9
Q16527	Q16527	Cysteine and glycine-rich protein 2	CSRP2	NA	19.9879	20.0406	NA	19.9302	21.0657	217
P35222	P35222	Catenin beta-1	CTNNB1	NA	20.5033	20.7931	NA	NA	21.2156	78
P07339	P07339	Cathepsin D;Cathepsin D light chain;Cathepsin D heavy chain	CTSD	NA	23.0868	23.4084	NA	21.5779	NA	85
Q14203	Q14203	Dynactin subunit 1	DCTN1	NA	NA	20.6088	NA	20.2035	21.173	232
Q7Z4W1	Q7Z4W1	L-xylulose reductase	DCXR	NA	20.6369	20.6202	NA	20.1724	NA	49
Q9NR28	Q9NR28	Diablo homolog, mitochondrial	DIABLO	NA	22.8591	21.3189	NA	21.988	20.1008	96
O60832	O60832	H/ACA ribonucleoprotein complex subunit 4	DKC1	NA	19.793	19.6655	NA	19.7197	NA	186
P31689	P31689	DnaJ homolog subfamily A member 1	DNAJA1	NA	21.257	20.9814	NA	21.8207	21.681	243
O60884	O60884	DnaJ homolog subfamily A member 2	DNAJA2	NA	20.9969	21.1215	NA	20.3463	21.6889	210
Q96EY1	Q96EY1	DnaJ homolog subfamily A member 3, mitochondrial	DNAJA3	NA	20.2908	20.5904	NA	20.3929	21.4608	116
Q14126	Q14126	Desmoglein-2	DSG2	NA	21.1378	21.6559	NA	21.2276	21.5473	113
O43324	O43324	Eukaryotic translation elongation factor 1 epsilon-1	EEF1E1	NA	NA	20.8186	NA	22.1384	21.0072	214
P57772	P57772	Selenocysteine-specific elongation factor	EEFSEC	NA	19.6555	19.6297	NA	NA	19.0975	7
Q9UHF1	Q9UHF1	Epidermal growth factor-like protein 7	EGFL7	NA	20.0332	20.123	NA	19.7098	20.316	0
O60739	O60739	Eukaryotic translation initiation factor 1b	EIF1B	NA	NA	25.1563	NA	24.2	NA	58
Q9BY44	Q9BY44	Eukaryotic translation initiation factor 2A;Eukaryotic translation initiation factor 2A, N-terminally processed	EIF2A	NA	21.7256	21.8369	NA	22.1863	22.9594	90
P55010	P55010	Eukaryotic translation initiation factor 5	EIF5	NA	NA	21.9921	NA	21.225	21.3559	172
P50402	P50402	Emerin	EMD	NA	21.2443	20.3891	NA	21.0676	21.5037	270
P11171	P11171	Protein 4.1	EPB41	NA	19.8924	NA	NA	20.1756	NA	151
P16422	P16422	Epithelial cell adhesion molecule	EPCAM	NA	NA	22.8485	NA	NA	23.1047	3
P29317;P54760;P29323;Q15375;P54753;P54762;P54764;Q9UF33	P29317	Ephrin type-A receptor 2	EPHA2	NA	NA	20.2977	NA	20.5499	20.0401	76
Q86X53	Q86X53	Glutamate-rich protein 1	ERICH1	NA	30.0388	29.7412	NA	30.3286	30.3276	18
Q9BS26	Q9BS26	Endoplasmic reticulum resident protein 44	ERP44	NA	NA	20.5758	NA	22.0324	21.6673	64
Q6NXG1	Q6NXG1	Epithelial splicing regulatory protein 1	ESRP1	NA	19.8387	19.3124	NA	NA	20.3004	0
P62495	P62495	Eukaryotic peptide chain release factor subunit 1	ETF1	NA	21.2333	21.3123	NA	21.4219	NA	167
P13804	P13804	Electron transfer flavoprotein subunit alpha, mitochondrial	ETFA	NA	22.6523	23.3897	NA	22.2797	NA	148
O95571	O95571	Persulfide dioxygenase ETHE1, mitochondrial	ETHE1	NA	21.5462	21.6372	NA	21.6968	20.747	4
Q9NUQ9;Q9H0Q0	Q9NUQ9	Protein FAM49B	FAM49B	NA	NA	22.2559	NA	21.746	21.53	9
Q6ZRV2	Q6ZRV2	Protein FAM83H	FAM83H	NA	21.5956	21.0999	NA	21.5901	21.4877	6
Q14517	Q14517	Protocadherin Fat 1;Protocadherin Fat 1, nuclear form	FAT1	NA	20.2962	21.2828	NA	19.7086	20.6032	3
Q14192	Q14192	Four and a half LIM domains protein 2	FHL2	NA	20.023	20.8562	NA	NA	NA	28
P26885	P26885	Peptidyl-prolyl cis-trans isomerase FKBP2	FKBP2	NA	21.853	22.3014	NA	21.99	22.5569	7
Q8TAE8	Q8TAE8	Growth arrest and DNA damage-inducible proteins-interacting protein 1	GADD45GIP1	NA	21.0404	21.3125	NA	20.9962	NA	57
Q92616	Q92616	Translational activator GCN1	GCN1L1	NA	21.0313	21.565	NA	21.584	21.8543	246
O75223	O75223	Gamma-glutamylcyclotransferase	GGCT	NA	20.4577	NA	NA	20.7357	NA	96
P43304	P43304	Glycerol-3-phosphate dehydrogenase, mitochondrial	GPD2	NA	NA	20.7779	NA	20.1947	22.0707	47
P57764	P57764	Gasdermin-D	GSDMD	NA	NA	20.5849	NA	21.4546	21.6145	0
Q9UBP9	Q9UBP9	PTB domain-containing engulfment adapter protein 1	GULP1	NA	19.8161	19.9238	NA	20.2416	NA	0
P07305	P07305	Histone H1.0;Histone H1.0, N-terminally processed	H1F0	NA	20.0671	18.8638	NA	19.8891	NA	111
P40939	P40939	Trifunctional enzyme subunit alpha, mitochondrial;Long-chain enoyl-CoA hydratase;Long chain 3-hydroxyacyl-CoA dehydrogenase	HADHA	NA	22.6164	22.7624	NA	22.4483	NA	154
Q9UBN7	Q9UBN7	Histone deacetylase 6	HDAC6	NA	NA	21.1531	NA	20.9248	19.4745	27
Q9Y241	Q9Y241	HIG1 domain family member 1A, mitochondrial	HIGD1A	NA	21.9048	21.7309	NA	23.4779	23.1659	52
P16403	P16403	Histone H1.2	HIST1H1C	NA	22.9755	NA	NA	23.0493	21.7229	614
P10412;P16402;Q02539;P22492;P16401	P10412	Histone H1.4;Histone H1.3	HIST1H1E;HIST1H1D	NA	21.7936	22.2371	NA	NA	23.0835	605
P10321	P10321	HLA class I histocompatibility antigen, Cw-7 alpha chain	HLA-C	NA	19.8424	21.3895	NA	21.3152	21.8968	118
P13747	P13747	HLA class I histocompatibility antigen, alpha chain E	HLA-E	NA	NA	20.6041	NA	21.7576	20.944	39
Q14541	Q14541	Hepatocyte nuclear factor 4-gamma	HNF4G	NA	24.7222	24.8345	NA	24.6613	25.8147	1
P52597	P52597	Heterogeneous nuclear ribonucleoprotein F;Heterogeneous nuclear ribonucleoprotein F, N-terminally processed	HNRNPF	NA	21.3775	20.7811	NA	21.4708	21.1562	528
P55795	P55795	Heterogeneous nuclear ribonucleoprotein H2	HNRNPH2	NA	NA	20.4635	NA	20.3208	20.8877	540
Q9BUJ2	Q9BUJ2	Heterogeneous nuclear ribonucleoprotein U-like protein 1	HNRNPUL1	NA	NA	19.8474	NA	19.9914	20.8022	254
P51659	P51659	Peroxisomal multifunctional enzyme type 2;(3R)-hydroxyacyl-CoA dehydrogenase;Enoyl-CoA hydratase 2	HSD17B4	NA	21.0706	21.2144	NA	21.9782	NA	139
P17066;P48741	P17066	Heat shock 70 kDa protein 6;Putative heat shock 70 kDa protein 7	HSPA6;HSPA7	NA	NA	20.3043	NA	19.8698	20.5443	687
O43464	O43464	Serine protease HTRA2, mitochondrial	HTRA2	NA	23.1206	20.4562	NA	23.3973	21.5353	3
Q7Z6Z7	Q7Z6Z7	E3 ubiquitin-protein ligase HUWE1	HUWE1	NA	19.7938	NA	NA	21.0272	19.2514	204
Q9Y4L1	Q9Y4L1	Hypoxia up-regulated protein 1	HYOU1	NA	NA	22.0297	NA	21.429	21.7555	129
Q9NSE4	Q9NSE4	Isoleucine--tRNA ligase, mitochondrial	IARS2	NA	20.8125	22.2675	NA	21.4003	NA	66
P48735	P48735	Isocitrate dehydrogenase [NADP], mitochondrial	IDH2	NA	NA	22.0493	NA	20.8716	21.3151	65
P14778	P14778	Interleukin-1 receptor type 1;Interleukin-1 receptor type 1, membrane form;Interleukin-1 receptor type 1, soluble form	IL1R1	NA	28.9481	27.6815	NA	28.066	25.8168	0
P26006	P26006	Integrin alpha-3;Integrin alpha-3 heavy chain;Integrin alpha-3 light chain	ITGA3	NA	20.301	20.2117	NA	NA	19.1254	4
Q14573	Q14573	Inositol 1,4,5-trisphosphate receptor type 3	ITPR3	NA	22.3553	21.4596	NA	22.6409	21.2755	21
P23458	P23458	Tyrosine-protein kinase JAK1	JAK1	NA	21.0525	21.2044	NA	21.1586	21.0529	14
Q9P0J7	Q9P0J7	E3 ubiquitin-protein ligase KCMF1	KCMF1	NA	19.6492	NA	NA	NA	21.0871	22
P33176;O60282;Q12840	P33176	Kinesin-1 heavy chain;Kinesin heavy chain isoform 5C;Kinesin heavy chain isoform 5A	KIF5B;KIF5C;KIF5A	NA	18.8163	20.5212	NA	20.6244	20.3689	245
P49862	P49862	Kallikrein-7	KLK7	NA	21.959	21.0111	NA	21.4399	NA	4
Q14974	Q14974	Importin subunit beta-1	KPNB1	NA	20.9764	21.166	NA	20.542	20.1839	418
Q9P2J5	Q9P2J5	Leucine--tRNA ligase, cytoplasmic	LARS	NA	NA	NA	NA	NA	21.1591	348
Q08380	Q08380	Galectin-3-binding protein	LGALS3BP	NA	21.9918	22.5236	NA	21.9157	22.5342	102
P20700;Q03252	P20700	Lamin-B1	LMNB1	NA	20.2303	20.0877	NA	21.1783	20.7389	284
Q8N2S1	Q8N2S1	Latent-transforming growth factor beta-binding protein 4	LTBP4	NA	NA	22.807	NA	NA	20.9144	5
P46821	P46821	Microtubule-associated protein 1B;MAP1B heavy chain;MAP1 light chain LC1	MAP1B	NA	20.7821	20.6206	NA	21.454	21.0321	260
P31153	P31153	S-adenosylmethionine synthase isoform type-2	MAT2A	NA	20.794	20.4395	NA	20.3027	20.5179	228
Q14566	Q14566	DNA replication licensing factor MCM6	MCM6	NA	NA	20.2318	NA	19.2447	NA	282
P33993	P33993	DNA replication licensing factor MCM7	MCM7	NA	20.8447	20.6289	NA	20.3577	20.6023	328
Q15773	Q15773	Myeloid leukemia factor 2	MLF2	NA	21.1586	20.8175	NA	20.5623	21.3837	62
Q9H2W6	Q9H2W6	39S ribosomal protein L46, mitochondrial	MRPL46	NA	18.661	19.1374	NA	19.8266	18.8156	62
P82921	P82921	28S ribosomal protein S21, mitochondrial	MRPS21	NA	19.577	20.0201	NA	19.011	NA	52
Q9Y6C9	Q9Y6C9	Mitochondrial carrier homolog 2	MTCH2	NA	21.8791	21.962	NA	22.2421	21.4768	85
P43490	P43490	Nicotinamide phosphoribosyltransferase	NAMPT	NA	NA	20.5081	NA	20.8761	21.0249	135
O95168	O95168	NADH dehydrogenase [ubiquinone] 1 beta subcomplex subunit 4	NDUFB4	NA	NA	NA	NA	21.1283	21.2782	5
P48681	P48681	Nestin	NES	NA	22.9218	23.873	NA	23.896	26.4731	28
P22392	P22392	Nucleoside diphosphate kinase B	NME2	NA	23.8937	22.5497	NA	NA	NA	324
Q9ULX3	Q9ULX3	RNA-binding protein NOB1	NOB1	NA	21.0621	20.2701	NA	20.8337	21.1227	32
P46459	P46459	Vesicle-fusing ATPase	NSF	NA	21.1835	20.6345	NA	22.161	NA	98
Q9Y5Y2	Q9Y5Y2	Cytosolic Fe-S cluster assembly factor NUBP2	NUBP2	NA	NA	18.299	NA	19.3357	19.4164	66
Q96RS6	Q96RS6	NudC domain-containing protein 1	NUDCD1	NA	21.0284	19.2526	NA	20.0966	19.2848	7
P04181	P04181	Ornithine aminotransferase, mitochondrial;Ornithine aminotransferase, hepatic form;Ornithine aminotransferase, renal form	OAT	NA	21.5993	NA	NA	21.5167	20.2859	202
O15294	O15294	UDP-N-acetylglucosamine--peptide N-acetylglucosaminyltransferase 110 kDa subunit	OGT	NA	18.5537	NA	NA	19.4725	19.6207	162
P13674	P13674	Prolyl 4-hydroxylase subunit alpha-1	P4HA1	NA	21.1637	21.1666	NA	NA	21.2434	96
P11940;Q9H361;Q4VXU2;Q5JQF8	P11940	Polyadenylate-binding protein 1	PABPC1	NA	20.4826	20.6192	NA	21.1297	21.1672	408
Q13310	Q13310	Polyadenylate-binding protein 4	PABPC4	NA	20.5504	NA	NA	20.2481	21.3957	376
P08559	P08559	Pyruvate dehydrogenase E1 component subunit alpha, somatic form, mitochondrial	PDHA1	NA	21.8372	21.9418	NA	19.2634	21.0168	126
P13667	P13667	Protein disulfide-isomerase A4	PDIA4	NA	NA	22.1695	NA	21.4348	20.9802	168
Q9P0J1	Q9P0J1	[Pyruvate dehydrogenase [acetyl-transferring]]-phosphatase 1, mitochondrial	PDP1	NA	20.6265	20.2075	NA	21.0343	21.6596	0
Q9BRX2	Q9BRX2	Protein pelota homolog	PELO	NA	19.6413	NA	NA	19.7777	19.9678	63
Q9UHV9	Q9UHV9	Prefoldin subunit 2	PFDN2	NA	21.8036	22.6218	NA	NA	22.2252	143
P08237	P08237	ATP-dependent 6-phosphofructokinase, muscle type	PFKM	NA	NA	21.2752	NA	21.1291	20.4688	126
Q53GA4	Q53GA4	Pleckstrin homology-like domain family A member 2	PHLDA2	NA	20.3445	20.8981	NA	21.4143	19.252	2
Q99959	Q99959	Plakophilin-2	PKP2	NA	20.6257	20.4483	NA	19.7396	20.9673	62
Q9Y446	Q9Y446	Plakophilin-3	PKP3	NA	20.5113	20.1259	NA	20.2003	20.5895	8
P00749	P00749	Urokinase-type plasminogen activator;Urokinase-type plasminogen activator long chain A;Urokinase-type plasminogen activator short chain A;Urokinase-type plasminogen activator chain B	PLAU	NA	19.804	19.1564	NA	NA	NA	1
Q02809	Q02809	Procollagen-lysine,2-oxoglutarate 5-dioxygenase 1	PLOD1	NA	21.3372	NA	NA	21.3866	21.8522	92
O15355	O15355	Protein phosphatase 1G	PPM1G	NA	23.4406	23.6194	NA	22.6619	23.0124	155
O94903	O94903	Proline synthase co-transcribed bacterial homolog protein	PROSC	NA	20.2591	20.8226	NA	21.6613	20.121	98
Q6P2Q9	Q6P2Q9	Pre-mRNA-processing-splicing factor 8	PRPF8	NA	NA	20.3122	NA	19.2692	19.788	339
Q13200	Q13200	26S proteasome non-ATPase regulatory subunit 2	PSMD2	NA	20.6184	NA	NA	21.741	21.849	271
Q13308	Q13308	Inactive tyrosine-protein kinase 7	PTK7	NA	NA	22.1107	NA	NA	21.3033	3
Q06124	Q06124	Tyrosine-protein phosphatase non-receptor type 11	PTPN11	NA	19.028	20.0538	NA	19.9548	19.5671	158
P29350	P29350	Tyrosine-protein phosphatase non-receptor type 6	PTPN6	NA	21.2902	20.5638	NA	21.4413	21.7217	2
P10586;P23468;Q13332	P10586	Receptor-type tyrosine-protein phosphatase F	PTPRF	NA	NA	20.8245	NA	NA	20.2842	1
P61026	P61026	Ras-related protein Rab-10	RAB10	NA	NA	NA	NA	20.3647	21.362	176
P62491;Q15907	P62491	Ras-related protein Rab-11A;Ras-related protein Rab-11B	RAB11A;RAB11B	NA	NA	NA	NA	22.2213	20.3563	125
P20340;Q9NRW1;Q14964	P20340	Ras-related protein Rab-6A;Ras-related protein Rab-6B;Ras-related protein Rab-39A	RAB6A;RAB6B;RAB39A	NA	NA	20.1458	NA	21.4478	20.4731	143
Q15276	Q15276	Rab GTPase-binding effector protein 1	RABEP1	NA	21.081	19.7167	NA	NA	NA	54
Q9H5N1	Q9H5N1	Rab GTPase-binding effector protein 2	RABEP2	NA	22.8657	20.3798	NA	20.5223	NA	0
Q9UJ41	Q9UJ41	Rab5 GDP/GTP exchange factor	RABGEF1	NA	22.7328	NA	NA	20.8207	NA	0
P61224;P62834;A6NIZ1	P61224	Ras-related protein Rap-1b;Ras-related protein Rap-1A;Ras-related protein Rap-1b-like protein	RAP1B;RAP1A	NA	NA	21.2506	NA	21.7621	22.5494	117
P54136	P54136	Arginine--tRNA ligase, cytoplasmic	RARS	NA	NA	20.9875	NA	20.8478	20.3811	333
Q9Y5S9	Q9Y5S9	RNA-binding protein 8A	RBM8A	NA	20.7104	21.7658	NA	20.9464	21.5875	123
P61586;P08134	P61586	Transforming protein RhoA	RHOA	NA	20.0363	NA	NA	NA	20.5822	87
P84095	P84095	Rho-related GTP-binding protein RhoG	RHOG	NA	21.3728	21.2395	NA	21.4542	21.3908	14
P60602	P60602	Reactive oxygen species modulator 1	ROMO1	NA	NA	NA	NA	20.9715	20.7097	0
P27635;Q96L21	P27635	60S ribosomal protein L10;60S ribosomal protein L10-like	RPL10;RPL10L	NA	21.0871	21.5896	NA	21.1598	21.1717	369
Q02543	Q02543	60S ribosomal protein L18a	RPL18A	NA	22.055	22.3203	NA	21.6657	21.7229	300
P62829	P62829	60S ribosomal protein L23	RPL23	NA	21.849	22.8661	NA	22.7563	22.6708	507
P63173	P63173	60S ribosomal protein L38	RPL38	NA	21.1715	20.8524	NA	21.5356	21.9938	300
P62277	P62277	40S ribosomal protein S13	RPS13	NA	NA	22.0521	NA	23.2025	22.5459	311
P62244	P62244	40S ribosomal protein S15a	RPS15A	NA	20.5194	20.9808	NA	20.9245	21.1422	401
P62269	P62269	40S ribosomal protein S18	RPS18	NA	21.9524	21.9673	NA	22.1379	21.6392	399
P62854;Q5JNZ5	P62854	40S ribosomal protein S26;Putative 40S ribosomal protein S26-like 1	RPS26;RPS26P11	NA	19.9634	NA	NA	18.793	19.1709	375
P42677	P42677	40S ribosomal protein S27	RPS27	NA	21.2737	21.1563	NA	21.7293	21.3159	411
P46781	P46781	40S ribosomal protein S9	RPS9	NA	20.9587	20.7341	NA	NA	21.5032	388
Q9Y3Z3	Q9Y3Z3	Deoxynucleoside triphosphate triphosphohydrolase SAMHD1	SAMHD1	NA	19.9645	20.2238	NA	20.263	21.5644	120
Q9Y3A5	Q9Y3A5	Ribosome maturation protein SBDS	SBDS	NA	21.1397	21.0487	NA	21.2953	21.833	33
Q6P3W7	Q6P3W7	SCY1-like protein 2	SCYL2	NA	19.9036	20.3119	NA	20.1582	NA	95
Q9HCN8	Q9HCN8	Stromal cell-derived factor 2-like protein 1	SDF2L1	NA	NA	21.9571	NA	22.2085	22.3157	29
P21912	P21912	Succinate dehydrogenase [ubiquinone] iron-sulfur subunit, mitochondrial	SDHB	NA	21.8638	21.7749	NA	NA	20.9571	87
Q9NVA2;Q14141;Q92599	Q9NVA2	Septin-11;Septin-6;Septin-8	SEPT11;SEPT6;SEPT8	NA	21.649	21.4684	NA	20.3227	20.8904	158
P07093	P07093	Glia-derived nexin	SERPINE2	NA	22.2707	20.5074	NA	20.3919	20.7364	1
Q6P4A7	Q6P4A7	Sideroflexin-4	SFXN4	NA	21.2094	21.286	NA	NA	21.4944	7
Q02978	Q02978	Mitochondrial 2-oxoglutarate/malate carrier protein	SLC25A11	NA	22.3118	21.2144	NA	22.5791	NA	290
Q9H936	Q9H936	Mitochondrial glutamate carrier 1	SLC25A22	NA	NA	NA	NA	21.0532	21.9289	7
Q00325	Q00325	Phosphate carrier protein, mitochondrial	SLC25A3	NA	20.0189	19.6052	NA	20.7737	20.8771	362
P05141	P05141	ADP/ATP translocase 2;ADP/ATP translocase 2, N-terminally processed	SLC25A5	NA	19.6858	18.6526	NA	19.9548	19.798	525
Q01650	Q01650	Large neutral amino acids transporter small subunit 1	SLC7A5	NA	20.3854	18.6207	NA	18.0169	19.0258	73
O43291	O43291	Kunitz-type protease inhibitor 2	SPINT2	NA	NA	21.784	NA	21.1248	21.5018	1
O15269	O15269	Serine palmitoyltransferase 1	SPTLC1	NA	NA	NA	NA	21.4019	21.8665	31
Q9Y6N5	Q9Y6N5	Sulfide:quinone oxidoreductase, mitochondrial	SQRDL	NA	NA	NA	NA	21.1671	21.1713	2
Q13501	Q13501	Sequestosome-1	SQSTM1	NA	21.961	21.3925	NA	20.7124	20.9745	138
P37108	P37108	Signal recognition particle 14 kDa protein	SRP14	NA	NA	20.4487	NA	20.1403	20.7931	338
Q9Y5M8	Q9Y5M8	Signal recognition particle receptor subunit beta	SRPRB	NA	20.2664	21.1758	NA	21.6091	21.3661	90
P78539	P78539	Sushi repeat-containing protein SRPX	SRPX	NA	20.1634	20.1535	NA	NA	19.41	0
Q9UNE7	Q9UNE7	E3 ubiquitin-protein ligase CHIP	STUB1	NA	20.2762	18.3919	NA	20.1619	20.5017	125
P26639	P26639	Threonine--tRNA ligase, cytoplasmic	TARS	NA	19.4423	19.1446	NA	20.9816	NA	167
Q9NZ01	Q9NZ01	Very-long-chain enoyl-CoA reductase	TECR	NA	21.2517	21.0959	NA	21.1559	21.2947	192
Q8WUY1	Q8WUY1	Protein THEM6	THEM6	NA	20.7649	20.1487	NA	20.2766	20.5968	4
Q6ZMP0	Q6ZMP0	Thrombospondin type-1 domain-containing protein 4	THSD4	NA	20.3537	20.9297	NA	19.1417	20.0159	2
Q9BXS4	Q9BXS4	Transmembrane protein 59	TMEM59	NA	NA	21.4093	NA	NA	NA	0
O95407	O95407	Tumor necrosis factor receptor superfamily member 6B	TNFRSF6B	NA	20.0159	20.1983	NA	20.5226	21.5169	0
Q6ZVM7	Q6ZVM7	TOM1-like protein 2	TOM1L2	NA	21.4332	NA	NA	21.0946	NA	20
O96008	O96008	Mitochondrial import receptor subunit TOM40 homolog	TOMM40	NA	NA	22.6859	NA	23.206	21.3474	91
Q2NL82	Q2NL82	Pre-rRNA-processing protein TSR1 homolog	TSR1	NA	20.0608	20.1607	NA	21.1787	21.473	148
Q14166	Q14166	Tubulin--tyrosine ligase-like protein 12	TTLL12	NA	NA	21.8596	NA	NA	22.059	44
P04350	P04350	Tubulin beta-4A chain	TUBB4A	NA	21.813	21.472	NA	21.8426	22.3182	668
P23258;Q9NRH3	P23258	Tubulin gamma-1 chain;Tubulin gamma-2 chain	TUBG1;TUBG2	NA	NA	21.3456	NA	22.0362	21.0587	141
Q13404	Q13404	Ubiquitin-conjugating enzyme E2 variant 1	UBE2V1	NA	19.3597	NA	NA	18.9951	19.8933	68
Q9BZL1	Q9BZL1	Ubiquitin-like protein 5	UBL5	NA	NA	18.7807	NA	19.1868	19.7831	22
Q5T4S7	Q5T4S7	E3 ubiquitin-protein ligase UBR4	UBR4	NA	21.6092	20.5089	NA	19.3892	20.4442	106
Q9BRT2	Q9BRT2	Ubiquinol-cytochrome-c reductase complex assembly factor 2	UQCC2	NA	21.6415	NA	NA	21.8517	21.7933	6
Q9P0L0	Q9P0L0	Vesicle-associated membrane protein-associated protein A	VAPA	NA	23.4763	21.4285	NA	21.7888	NA	116
O95292	O95292	Vesicle-associated membrane protein-associated protein B/C	VAPB	NA	21.3613	20.2594	NA	21.4771	NA	100
P50552	P50552	Vasodilator-stimulated phosphoprotein	VASP	NA	18.6601	19.7148	NA	19.058	NA	24
P13611	P13611	Versican core protein	VCAN	NA	NA	20.5218	NA	NA	21.5697	2
Q9UN37	Q9UN37	Vacuolar protein sorting-associated protein 4A	VPS4A	NA	20.6292	21.2375	NA	21.8438	21.3259	14
Q96S55	Q96S55	ATPase WRNIP1	WRNIP1	NA	20.7538	18.2232	NA	21.4326	18.6093	111
Q7Z2W4	Q7Z2W4	Zinc finger CCCH-type antiviral protein 1	ZC3HAV1	NA	18.9538	NA	NA	19.8289	20.4444	210
